# Supplementary material for: A new biomechanical model of the mammal jaw based on load path analysis
Source: J Exp Biol. 2024 Sep 30;227(18):jeb247030. doi: 10.1242/jeb.247030 (PMC11463961; doi:10.1242/jeb.247030)
Supplement: Dataset S1. Contains tables of muscle modeling parameters and material properties used for the models. [file jexbio-227-247030-Dataset1.xlsx]

## Sheet: Sheet1
Muscle Modeling Parameters
Muscle	Fiber Length (mm)	Pennation Anlge (°)	Volume (mm^3)	PCSA (mm^2)	Force (N)	% Activation Beef (Lieberman & Crompton 2001)	% Activation Bone (Lieberman & Crompton 2001)	% Activation Triplet 1 Load	Full Activation
Working Anterior Temporalis	12	0	6721.22	560.01	168	90	95	0	100
Balancing Anterior Temporalis	12	0	6721.22	560.01	168	49.1	59.3	0	100
Working Posterior Temporalis	11.65	0	22784.2	1955.15	586.54	87	95	100	100
Balancing Posterior Temporalis	11.65	0	22784.2	1955.15	586.54	24.5	67.8	0	100
Working Deep Masseter	10.21	0	13335.8	1305.46	391.64	100	96.7	0	100
Balancing Deep Masseter	10.21	0	13335.8	1305.46	391.64	17.5	68.2	0	100
Working Superficial Masseter	18.67	0	6846.62	366.72	110.02	91.2	92.2	0	100
Balancing Superficial Masseter	18.67	0	6846.62	366.72	110.02	68.4	71.3	100	100
Working Medial Pterygoid	16.4	0	1003.76	48.25	14.47	93.1	60	0	100
Balancing Medial Pterygoid	16.4	0	1003.76	48.25	14.47	46.6	78.1	100	100
Material Properties
Material	Young’s Modulus (GPa)	Poisson’s Ratio	Citation
Sutural Ligament	0.02	0.3	Kupczik et al. (2007)
Hyaline Cartilage	0.006	0.49	Beaupré et al. (2000)
Trabecular Bone	10	0.3	Panagiotopoulou et al. (2017)
Periodontal Ligament	6.8e-05	0.49	Abraha et al. (2019)
Tooth	24.5	0.49	Abraha et al. (2019)
Cortical Bone	E1-13.1	V12-0.34	Dechow et al. (2017)
	E2-16.3	V23-0.34
	E3-24.5	V31-0.33
